# Supplementary material for: Leucosceptoside A from Devil’s Claw Modulates Psoriasis-like Inflammation via Suppression of the PI3K/AKT Signaling Pathway in Keratinocytes
Source: Molecules. 2021 Nov 20;26(22):7014. doi: 10.3390/molecules26227014 (PMC8618597; doi:10.3390/molecules26227014)
Supplement: Supplementary file 1 [file molecules-26-07014-s001.zip]

Archive with 1 entries (1 files):
- molecules-1429244-SI.pdf
